# Supplementary material for: Introducing a new index for selecting genetic polymorphisms for association studies
Source: EXCLI J. 2022 Jun 10;21:814–7. doi: 10.17179/excli2022-5004 (PMC9360471; doi:10.17179/excli2022-5004)
Supplement: Supplementary information [file EXCLI-21-814-s-001.xlsx]

## Sheet: excli2022-5004
															excli

## Sheet: Supplementary Table 1
Supplementary Table 1: MAFs and C-scores of genetic variation of XRCC1, XPC, PPPP1CA, SOD1, and TERT
Genes	rs.---	MAFs	C-scores
XRCC1	3547	0.2893	3.472
XRCC1	25474	0.0002	24.2
XRCC1	25475	0.0014	3.889
XRCC1	25476	0.0164	4.248
XRCC1	25477	0.0006	0.014
XRCC1	25478	0.1168	0.596
XRCC1	25479	0.2893	9.278
XRCC1	25480	0.0064	1.495
XRCC1	25482	0.0048	1.166
XRCC1	25483	0.007	0.872
XRCC1	25484	0.1076	1.69
XRCC1	25485	0.3211	0.116
XRCC1	25486	0.2829	0.5
XRCC1	25487	0.2604	14.41
XRCC1	25489	0.0671	13.68
XRCC1	25490	0.0294	2.206
XRCC1	25491	0.0004	6.725
XRCC1	25492	0.0004	0.196
XRCC1	25493	0.0106	5.393
XRCC1	25494	0.002	1.272
XRCC1	25496	0.0134	24
XRCC1	731420	0.0809	4.454
XRCC1	762506	0.1747	1.343
XRCC1	762507	0.2891	3.166
XRCC1	909008	0.0325	9.457
XRCC1	915927	0.3213	0.19
XRCC1	939460	0.1072	1.286
XRCC1	939461	0.1152	2.427
XRCC1	1001581	0.3686	1.409
XRCC1	1475933	0.2895	0.362
XRCC1	1799778	0.2776	1.296
XRCC1	1799779	0.0062	1.891
XRCC1	1799780	0.0671	5.601
XRCC1	1799782	0.1238	25.7
XRCC1	1978008	0.1743	2.094
XRCC1	2020963	0.0002	0.985
XRCC1	2021092	0.1168	0.753
XRCC1	2023614	0.0825	1.089
XRCC1	2139720	0.1819	2.126
XRCC1	2228487	0.0008	25.1
XRCC1	2293035	0.0006	0.582
XRCC1	2293036	0.1234	6.24
XRCC1	2307168	0.0002	7.142
XRCC1	2307170	0.0012	7.064
XRCC1	2307173	0.001	10.13
XRCC1	2307174	0.0012	11.96
XRCC1	2307175	0.0036	2.255
XRCC1	2307176	0.0012	0.063
XRCC1	2307177	0.0214	28.6
XRCC1	2307181	0.0002	8.455
XRCC1	2307182	0.0006	5.689
XRCC1	2307184	0.0002	25.7
XRCC1	2307186	0.0006	26.8
XRCC1	2307187	0.0212	20.3
XRCC1	2307188	0.0002	3.689
XRCC1	2307191	0.0054	6.725
XRCC1	2682552	0.1168	7.455
XRCC1	2682556	0.145	0.169
XRCC1	2682558	0.1078	2.161
XRCC1	2682564	0.1781	0.957
XRCC1	2682585	0.1757	13.2
XRCC1	2682586	0.1753	9.951
XRCC1	2854496	0.1068	5.74
XRCC1	2854497	0.0785	1.445
XRCC1	2854500	0.1821	0.693
XRCC1	2854501	0.1819	0.22
XRCC1	2854502	0.1078	1.102
XRCC1	2854505	0.1074	3.687
XRCC1	2854506	0.1757	1.565
XRCC1	2854507	0.1791	1.444
XRCC1	2854508	0.1791	0.1
XRCC1	2854509	0.1781	1.004
XRCC1	2854510	0.1404	2.919
XRCC1	3213235	0.005	1.113
XRCC1	3213238	0.0026	4.638
XRCC1	3213240	0.0038	16.33
XRCC1	3213241	0.001	17.11
XRCC1	3213242	0.0134	0.418
XRCC1	3213243	0.001	4.053
XRCC1	3213244	0.0022	19.18
XRCC1	3213245	0.3215	7.568
XRCC1	3213246	0.0002	7.495
XRCC1	3213247	0.0128	2.15
XRCC1	3213248	0.1156	3.332
XRCC1	3213251	0.0234	0.269
XRCC1	3213252	0.0018	0.2
XRCC1	3213254	0.0136	11.2
XRCC1	3213255	0.3229	2.422
XRCC1	3213256	0.0012	0.872
XRCC1	3213257	0.0164	0.624
XRCC1	3213259	0.0008	6.721
XRCC1	3213261	0.0062	7.785
XRCC1	3213263	0.3211	3.963
XRCC1	3213264	0.0022	2.516
XRCC1	3213266	0.1144	0.257
XRCC1	3213270	0.0004	1.905
XRCC1	3213271	0.1144	1.968
XRCC1	3213273	0.0062	0.997
XRCC1	3213274	0.0118	2.45
XRCC1	3213276	0.3049	0.167
XRCC1	3213277	0.123	3.062
XRCC1	3213278	0.0665	2.867
XRCC1	3213279	0.003	2.161
XRCC1	3213282	0.3704	5.974
XRCC1	3213283	0.107	2.99
XRCC1	3213284	0.0002	0.873
XRCC1	3213285	0.107	2.983
XRCC1	3213286	0.0827	3.502
XRCC1	3213287	0.0679	2.56
XRCC1	3213288	0.0008	4.38
XRCC1	3213289	0.14	7.723
XRCC1	3213290	0.0138	0.823
XRCC1	3213291	0.0032	0.504
XRCC1	3213292	0.001	2.567
XRCC1	3213293	0.0331	0.129
XRCC1	3213294	0.0304	1.059
XRCC1	3213295	0.1833	1.859
XRCC1	3213297	0.001	0.114
XRCC1	3213298	0.0026	1.669
XRCC1	3213302	0.0036	0.07
XRCC1	3213303	0.0084	9.781
XRCC1	3213304	0.0026	0.13
XRCC1	3213306	0.0186	0.924
XRCC1	3213307	0.0008	1.854
XRCC1	3213308	0.0072	1.269
XRCC1	3213309	0.0138	1.622
XRCC1	3213310	0.0162	0.268
XRCC1	3213311	0.0002	11.75
XRCC1	3213312	0.0006	1.423
XRCC1	3213313	0.0549	2.941
XRCC1	3213314	0.0062	3.281
XRCC1	3213315	0.0056	1.18
XRCC1	3213316	0.0314	2.521
XRCC1	3213317	0.0002	2.781
XRCC1	3213319	0.0004	2.855
XRCC1	3213320	0.0032	10.16
XRCC1	3213321	0.0399	0.446
XRCC1	3213322	0.0092	10.33
XRCC1	3213323	0.0002	3.99
XRCC1	3213324	0.0026	1.163
XRCC1	3213325	0.0036	1.256
XRCC1	3213326	0.0012	1.775
XRCC1	3213327	0.0325	7.557
XRCC1	3213328	0.1092	7.349
XRCC1	3213329	0.2929	2.09
XRCC1	3213330	0.0505	2.393
XRCC1	3213331	0.1106	1.704
XRCC1	3213332	0.1074	1.22
XRCC1	3213333	0.1819	3.124
XRCC1	3213334	0.1813	6.195
XRCC1	3213335	0.0054	4.363
XRCC1	3213336	0.008	3.098
XRCC1	3213337	0.0114	2.933
XRCC1	3213338	0.0316	0.359
XRCC1	3213339	0.031	2.303
XRCC1	3213340	0.0002	0.754
XRCC1	3213341	0.0012	0.473
XRCC1	3213343	0.0082	0.708
XRCC1	3213344	0.1244	3.447
XRCC1	3213345	0.006	0.337
XRCC1	3213346	0.0086	1.735
XRCC1	3213347	0.0004	0.17
XRCC1	3213348	0.0306	2.894
XRCC1	3213349	0.006	2.469
XRCC1	3213350	0.003	0.287
XRCC1	3213353	0.0106	5.318
XRCC1	3213354	0.0032	1.966
XRCC1	3213355	0.0096	1.724
XRCC1	3213356	0.3209	0.224
XRCC1	3213357	0.0086	2.341
XRCC1	3213358	0.008	3.734
XRCC1	3213360	0.0014	8.857
XRCC1	3213361	0.0014	1.571
XRCC1	3213363	0.3219	1.018
XRCC1	3213364	0.0028	0.149
XRCC1	3213365	0.0004	1.299
XRCC1	3213366	0.003	2.198
XRCC1	3213367	0.008	9.867
XRCC1	3213368	0.11	3.584
XRCC1	3213369	0.0064	1.062
XRCC1	3213370	0.0763	0.794
XRCC1	3213371	0.0677	0.711
XRCC1	3213372	0.0006	0.075
XRCC1	3213374	0.0198	5.573
XRCC1	3213376	0.0958	1.635
XRCC1	3213378	0.0819	4.129
XRCC1	3213380	0.013	4.113
XRCC1	3213382	0.0326	7.123
XRCC1	3213383	0.008	1.503
XRCC1	3213384	0.0056	1.383
XRCC1	3213385	0.0673	3.066
XRCC1	3213386	0.0012	2.491
XRCC1	3213387	0.1815	2.653
XRCC1	3213388	0.0148	0.659
XRCC1	3213389	0.0088	0.918
XRCC1	3213390	0.006	0.019
XRCC1	3213391	0.0723	1.121
XRCC1	3213392	0.0012	1.17
XRCC1	3213395	0.0671	0.068
XRCC1	3213396	0.0675	0.062
XRCC1	3213397	0.1408	2.523
XRCC1	3213398	0.0008	4.173
XRCC1	3213399	0.001	0.001
XRCC1	3213400	0.0026	0.007
XRCC1	3810378	0.2618	0.182
XRCC1	4802186	0.1088	0.451
XRCC1	8101200	0.2049	4.583
XRCC1	8108087	0.0198	3.747
XRCC1	10404317	0.0026	0.559
XRCC1	10405049	0.0012	3.63
XRCC1	10413558	0.0166	1.984
XRCC1	10419662	0.0024	0.344
XRCC1	11668775	0.0815	0.09
XRCC1	11878615	0.0096	5.195
XRCC1	12611088	0.265	2.673
XRCC1	12973352	0.0008	0.78
XRCC1	34704825	0.1775	1.638
XRCC1	35041493	0.0046	1.124
XRCC1	35080113	0.1226	0.554
XRCC1	41558313	0.0008	3.55
XRCC1	55705400	0.0004	0.014
XRCC1	56069074	0.0002	0.894
XRCC1	56357789	0.0002	0.357
XRCC1	56412564	0.0036	0.909
XRCC1	59182552	0.0038	10.33
XRCC1	60175550	0.0411	5.132
XRCC1	60273962	0.031	1.754
XRCC1	62115754	0.3131	1.745
XRCC1	71362659	0.0004	2.246
XRCC1	72554203	0.002	5.439
XRCC1	72554204	0.0002	30
XRCC1	73043696	0.0044	3.282
XRCC1	73554696	0.0314	0.534
XRCC1	73556510	0.0329	3.416
XRCC1	73556512	0.0329	7.028
XRCC1	73556526	0.0016	1.988
XRCC1	74401448	0.0032	1.863
XRCC1	74897559	0.0004	7.858
XRCC1	74957026	0.2446	1.855
XRCC1	75942374	0.0727	3.832
XRCC1	76384439	0.1238	0.719
XRCC1	77121181	0.0192	1.692
XRCC1	77177888	0.0104	0.192
XRCC1	79128732	0.0034	0.045
XRCC1	79960414	0.0066	6.43
XRCC1	111498182	0.0403	0.123
XRCC1	112004591	0.0004	7.812
XRCC1	112346420	0.0098	6.57
XRCC1	112399976	0.002	0.894
XRCC1	112591715	0.0056	2.404
XRCC1	112651669	0.0317	1.43
XRCC1	112881789	0.008	1.035
XRCC1	113252261	0.0072	1.464
XRCC1	113261122	0.0006	3.741
XRCC1	113328027	0.0056	1.36
XRCC1	113689452	0.0306	4.505
XRCC1	113768028	0.013	1.531
XRCC1	113779893	0.003	0.003
XRCC1	113936765	0.008	3.615
XRCC1	114185343	0.0104	0.033
XRCC1	114555388	0.0102	5.592
XRCC1	114596953	0.0066	1.087
XRCC1	114718097	0.0098	3.587
XRCC1	115843929	0.003	0.624
XRCC1	116231775	0.0252	2.153
XRCC1	116371014	0.0002	1.801
XRCC1	116388517	0.0002	0.015
XRCC1	116628409	0.007	4.282
XRCC1	117243650	0.003	10.2
XRCC1	117600734	0.002	1.632
XRCC1	117649720	0.0014	0.927
XRCC1	117956611	0.0006	5.566
XRCC1	118058025	0.0002	4.65
XRCC1	118133234	0.004	0.461
XRCC1	137984844	0.0002	1.643
XRCC1	138068005	0.0048	0.622
XRCC1	138274010	0.0002	1.346
XRCC1	138284081	0.0008	26.4
XRCC1	138368470	0.0002	1.399
XRCC1	138669366	0.0008	6.087
XRCC1	138778993	0.0002	9.363
XRCC1	139000198	0.0022	2.626
XRCC1	139529751	0.0002	0.284
XRCC1	140056160	0.0002	3.402
XRCC1	140145910	0.0008	34
XRCC1	140299822	0.0002	2.322
XRCC1	140566706	0.0002	3.256
XRCC1	140693619	0.004	9.299
XRCC1	140991109	0.0056	1.233
XRCC1	141244911	0.0048	3.278
XRCC1	141340506	0.1226	0.938
XRCC1	141933903	0.0006	7.887
XRCC1	142007467	0.0016	3.572
XRCC1	142263926	0.0056	1.844
XRCC1	142327387	0.007	0.341
XRCC1	142765633	0.0002	0.557
XRCC1	143528278	0.0006	2.239
XRCC1	143533756	0.0002	10.14
XRCC1	143818462	0.0014	0.924
XRCC1	143881845	0.0002	32
XRCC1	143890473	0.0028	1.579
XRCC1	143917286	0.0002	24.3
XRCC1	144009077	0.0048	11.7
XRCC1	144043715	0.0028	1.953
XRCC1	144491282	0.0002	4.664
XRCC1	144591571	0.0096	4.617
XRCC1	144858246	0.0002	7.331
XRCC1	144868354	0.0002	3.945
XRCC1	144970829	0.0006	15.62
XRCC1	145234516	0.001	1.516
XRCC1	145415394	0.001	0.316
XRCC1	145574246	0.0002	12.19
XRCC1	145861874	0.001	13.49
XRCC1	146028779	0.0052	2.414
XRCC1	146046570	0.0056	7.058
XRCC1	146149866	0.0006	5.081
XRCC1	146168662	0.0008	11.18
XRCC1	146329336	0.003	0.634
XRCC1	146546931	0.005	0.692
XRCC1	146688273	0.0002	5.437
XRCC1	146832238	0.0008	6.235
XRCC1	146850746	0.0008	3.875
XRCC1	147180185	0.003	1.761
XRCC1	147288986	0.0002	3.675
XRCC1	147305387	0.0002	4.885
XRCC1	147637324	0.0008	12.36
XRCC1	147773417	0.01	1.743
XRCC1	147967585	0.0096	1.87
XRCC1	148035387	0.001	0.286
XRCC1	148123633	0.1186	0.668
XRCC1	148438412	0.0034	2.442
XRCC1	148611340	0.0002	24.8
XRCC1	148767723	0.0004	2.351
XRCC1	148854004	0.004	4.301
XRCC1	148893157	0.0002	6.43
XRCC1	148942769	0.004	1.124
XRCC1	149187925	0.0018	2.56
XRCC1	149308394	0.0096	0.209
XRCC1	149345848	0.0022	0.013
XRCC1	149399943	0.0024	1.654
XRCC1	149538553	0.0008	1.708
XRCC1	149658904	0.0064	2.919
XRCC1	149712340	0.0012	6.374
XRCC1	150012455	0.0026	3.27
XRCC1	150165447	0.0104	1.977
XRCC1	150304661	0.0008	0.288
XRCC1	150760144	0.0036	1.931
XRCC1	151040209	0.0006	0.926
XRCC1	151094346	0.0006	2.923
XRCC1	180914568	0.0026	3.657
XRCC1	180934062	0.0002	2.311
XRCC1	181133585	0.0002	1.541
XRCC1	181278260	0.0018	8.307
XRCC1	181597697	0.0008	1.762
XRCC1	181604056	0.0002	1.971
XRCC1	181749016	0.0012	4.99
XRCC1	181951215	0.0016	5.603
XRCC1	182058904	0.0004	0.355
XRCC1	182141705	0.0026	0.176
XRCC1	182596235	0.0002	1.362
XRCC1	182819959	0.0002	0.272
XRCC1	182837130	0.0004	0.518
XRCC1	182979667	0.0002	7.018
XRCC1	183080285	0.0002	3.966
XRCC1	183373394	0.0002	11.25
XRCC1	183602697	0.0002	2.679
XRCC1	183744733	0.001	2.277
XRCC1	183771506	0.0014	0.29
XRCC1	183873884	0.0002	6.839
XRCC1	183878336	0.0002	5.292
XRCC1	183948675	0.0006	0.625
XRCC1	184020525	0.001	0.683
XRCC1	184028231	0.0002	6.588
XRCC1	184073979	0.0012	1.09
XRCC1	184215643	0.0002	0.236
XRCC1	184220756	0.0004	1.179
XRCC1	184375251	0.0002	0.162
XRCC1	184620725	0.0004	0.027
XRCC1	184753094	0.0132	5.36
XRCC1	184793460	0.0002	4.351
XRCC1	184947360	0.0026	7.89
XRCC1	184961406	0.0046	5.638
XRCC1	185160710	0.0002	0.22
XRCC1	185452455	0.0004	1.113
XRCC1	185456552	0.0006	8.125
XRCC1	185547587	0.0002	0.427
XRCC1	185798002	0.0004	7.652
XRCC1	185840269	0.001	0.259
XRCC1	185857368	0.0002	2.419
XRCC1	185918802	0.0002	0.28
XRCC1	185922687	0.0002	4.54
XRCC1	185991911	0.0006	0.379
XRCC1	186011803	0.0002	0.2
XRCC1	186079629	0.0002	8.258
XRCC1	186203446	0.0002	4.507
XRCC1	186369418	0.0006	0.646
XRCC1	186512505	0.003	4.044
XRCC1	186743779	0.0052	3.968
XRCC1	186940764	0.0002	0.475
XRCC1	187189833	0.0024	5.653
XRCC1	187486492	0.0002	12.36
XRCC1	187674609	0.001	3.553
XRCC1	188062380	0.0008	0.408
XRCC1	188097167	0.0004	2.49
XRCC1	188489829	0.0032	0.611
XRCC1	188496067	0.0006	4.376
XRCC1	188497443	0.0002	2.427
XRCC1	188753028	0.0002	1.537
XRCC1	188761631	0.0008	0.312
XRCC1	188762977	0.0006	7.91
XRCC1	188844308	0.0002	0.079
XRCC1	189099334	0.0024	14.34
XRCC1	189120307	0.0002	0.561
XRCC1	189281666	0.0006	1.891
XRCC1	189347598	0.0004	0.607
XRCC1	189410416	0.0006	8.452
XRCC1	189501726	0.0002	1.332
XRCC1	189526358	0.0022	1.356
XRCC1	189634883	0.0002	0.263
XRCC1	189887081	0.0002	3.981
XRCC1	190006585	0.0002	5.375
XRCC1	190138007	0.0004	1.237
XRCC1	190237262	0.0002	8.864
XRCC1	190303454	0.0004	0.946
XRCC1	190509430	0.0004	6.631
XRCC1	190563109	0.0002	1.695
XRCC1	190658458	0.0002	0.157
XRCC1	190668672	0.0008	0.34
XRCC1	190807092	0.006	0.158
XRCC1	190814307	0.001	0.286
XRCC1	191072144	0.0006	0.19
XRCC1	191291745	0.0002	0.847
XRCC1	191299675	0.0016	8.842
XRCC1	191632889	0.0002	7.353
XRCC1	192292164	0.0002	0.329
XRCC1	192490230	0.0004	10.81
XRCC1	192502088	0.0002	7.75
XRCC1	192607804	0.0002	0.162
XRCC1	192614520	0.005	1.934
XRCC1	192763107	0.0016	2.994
XRCC1	192768071	0.0002	8.114
XRCC1	192901488	0.0002	4.348
XRCC1	192907502	0.0002	0.256
XRCC1	192978456	0.0028	7.298
XRCC1	192983328	0.0006	0.438
XRCC1	193020817	0.0008	18.57
XRCC1	193285560	0.0002	9.128
XRCC1	199589749	0.0002	26.1
XRCC1	199613843	0.0002	12.59
XRCC1	199739076	0.0002	39
XRCC1	199748521	0.0002	29.2
XRCC1	199807437	0.0002	5.09
XRCC1	199854803	0.0002	28
XRCC1	199876205	0.0002	29.8
XRCC1	200034633	0.0006	0.021
XRCC1	200053267	0.0014	5.391
XRCC1	200053544	0.0002	0.042
XRCC1	200070339	0.0002	33
XRCC1	200179858	0.0004	2.959
XRCC1	200376594	0.0004	3.245
XRCC1	200434385	0.0002	6.981
XRCC1	200528601	0.0018	0.855
XRCC1	200655451	0.0002	0.108
XRCC1	200842482	0.0002	26.1
XRCC1	200894967	0.0002	35
XRCC1	200977995	0.0008	6.608
XRCC1	201185839	0.0006	14.03
XRCC1	201263084	0.0002	3.629
XRCC1	201296138	0.0002	1.923
XRCC1	201418893	0.0002	10.09
XRCC1	201452576	0.0004	0.174
XRCC1	201607078	0.0002	45
XRCC1	201621715	0.0008	11.36
XRCC1	201716846	0.0004	1.269
XRCC1	201761108	0.0002	14.25
XRCC1	201967712	0.0006	25.2
XRCC1	202006168	0.0004	9.596
XRCC1	202241501	0.0002	2.596
XRCC1	367551427	0.0004	2.576
XRCC1	367708974	0.0002	0.088
XRCC1	367753149	0.0006	1.442
XRCC1	368406651	0.0002	1.036
XRCC1	369086567	0.0006	6.701
XRCC1	369141567	0.0008	9.775
XRCC1	369511363	0.0004	1.684
XRCC1	369547002	0.0006	2.046
XRCC1	370342634	0.0006	7.952
XRCC1	371413053	0.0004	1.079
XRCC1	372167305	0.004	4.357
XRCC1	372221404	0.0016	0.202
XRCC1	372371308	0.0002	22.2
XRCC1	372874944	0.0002	2.17
XRCC1	373065707	0.003	0.086
XRCC1	373454964	0.0004	23.6
XRCC1	373678187	0.0008	7.053
XRCC1	373750685	0.0002	8.281
XRCC1	373949435	0.0006	2.217
XRCC1	373953000	0.0008	1.935
XRCC1	374333560	0.0004	0.008
XRCC1	374709987	0.0024	2.125
XRCC1	374894272	0.0004	0.389
XRCC1	375374745	0.0004	1.639
XRCC1	375510689	0.0004	1.894
XRCC1	375582355	0.0008	0.385
XRCC1	376065492	0.0008	8.359
XRCC1	376249360	0.0002	24.6
XRCC1	376540134	0.0008	0.322
XRCC1	376671447	0.0004	0.017
XRCC1	376910085	0.0008	14.2
XRCC1	377413514	0.0004	0.024
XRCC1	377566281	0.0002	27
XRCC1	527476449	0.0002	0.418
XRCC1	527604970	0.0002	7.116
XRCC1	527610547	0.0002	2.405
XRCC1	527817714	0.0014	0.801
XRCC1	527869710	0.0002	1.22
XRCC1	527933669	0.0002	10.41
XRCC1	527999008	0.0002	2.622
XRCC1	528146017	0.0002	1.991
XRCC1	528343970	0.0006	3.85
XRCC1	528482892	0.0002	8.395
XRCC1	528524883	0.0004	0.184
XRCC1	528535858	0.0016	3.003
XRCC1	528601253	0.0008	1.191
XRCC1	528729795	0.0002	14.29
XRCC1	528792974	0.0004	1.047
XRCC1	528837788	0.0002	0.318
XRCC1	529167716	0.0002	0.611
XRCC1	529193099	0.0006	0.226
XRCC1	529272499	0.0002	22.8
XRCC1	529297284	0.0002	5.994
XRCC1	529488864	0.0002	0.411
XRCC1	529502855	0.0004	1.302
XRCC1	529613552	0.0004	1.757
XRCC1	529621697	0.0002	1.389
XRCC1	529720946	0.0002	3.774
XRCC1	529728812	0.0002	0.236
XRCC1	529821257	0.0002	20.6
XRCC1	529896232	0.0002	3.89
XRCC1	529925793	0.0006	6.48
XRCC1	529936784	0.0004	3.009
XRCC1	529947338	0.0002	2.165
XRCC1	530002973	0.0024	1.885
XRCC1	530168120	0.0002	1.274
XRCC1	530200061	0.0002	32
XRCC1	530258537	0.0004	4.174
XRCC1	530280471	0.0002	0.116
XRCC1	530414386	0.0002	6.742
XRCC1	530586265	0.0002	0.929
XRCC1	530760692	0.0004	0.146
XRCC1	530788877	0.0022	0.181
XRCC1	531001989	0.0002	6.275
XRCC1	531187406	0.0012	12.73
XRCC1	531248586	0.0004	7.487
XRCC1	531310161	0.0002	6.23
XRCC1	531440741	0.0002	1.647
XRCC1	531594726	0.0002	3.844
XRCC1	531921184	0.0002	5.68
XRCC1	531982119	0.0002	1.294
XRCC1	531985105	0.0002	0.926
XRCC1	532281516	0.0002	21.2
XRCC1	532460815	0.0024	3.806
XRCC1	532562848	0.0002	0.846
XRCC1	532702063	0.0002	23.2
XRCC1	533139829	0.001	3.72
XRCC1	533638668	0.0002	5.984
XRCC1	533704172	0.0002	0.581
XRCC1	533735581	0.0002	10.41
XRCC1	533797237	0.0014	0.015
XRCC1	534271663	0.0002	0.342
XRCC1	534336498	0.0006	0.66
XRCC1	534376943	0.0002	1.091
XRCC1	534378076	0.0004	0.422
XRCC1	534526488	0.0002	3.481
XRCC1	534725001	0.0002	6.451
XRCC1	534797072	0.0002	6.699
XRCC1	534881744	0.0002	14.58
XRCC1	534941717	0.0002	1.625
XRCC1	534946176	0.0012	4.673
XRCC1	534946467	0.0002	0.674
XRCC1	535258824	0.0012	0.51
XRCC1	535264059	0.0002	6.449
XRCC1	535344967	0.0004	15.1
XRCC1	535422680	0.0002	9.137
XRCC1	535482960	0.0004	0.025
XRCC1	535579727	0.0002	7.563
XRCC1	535754749	0.0004	5.53
XRCC1	535930283	0.0004	8.068
XRCC1	536020158	0.0002	1.812
XRCC1	536023861	0.0002	1.883
XRCC1	536246686	0.0002	1.163
XRCC1	536427315	0.0002	2.075
XRCC1	536635346	0.0002	2.948
XRCC1	536696372	0.0002	11.16
XRCC1	536920719	0.0002	2.005
XRCC1	537095938	0.0002	0.926
XRCC1	537159216	0.0002	0.45
XRCC1	537236859	0.0002	25.7
XRCC1	537298757	0.0006	2.21
XRCC1	537349194	0.003	3.87
XRCC1	537361716	0.0002	0.971
XRCC1	537387847	0.0014	2.961
XRCC1	537431873	0.0002	3.873
XRCC1	537482784	0.0002	0.524
XRCC1	537489528	0.0004	0.016
XRCC1	537641134	0.0002	4.556
XRCC1	537645997	0.0006	5.9
XRCC1	537762513	0.0018	0.446
XRCC1	537769626	0.0006	2.524
XRCC1	537829698	0.0002	15.97
XRCC1	538034572	0.0002	0.524
XRCC1	538309291	0.0002	0.78
XRCC1	538325308	0.0002	1.274
XRCC1	538386668	0.0002	3.388
XRCC1	538615794	0.0006	2.52
XRCC1	538616405	0.0014	0.755
XRCC1	538646992	0.0002	5.203
XRCC1	538720741	0.0002	0.751
XRCC1	538936676	0.001	6.745
XRCC1	538982076	0.0006	8.136
XRCC1	539033588	0.0002	1.753
XRCC1	539093134	0.0002	4.88
XRCC1	539156176	0.0002	5.828
XRCC1	539257432	0.0002	0.594
XRCC1	539317458	0.0004	7.4
XRCC1	539324419	0.0002	7.944
XRCC1	539418019	0.0014	1.722
XRCC1	539429862	0.0002	0.93
XRCC1	539502571	0.0002	1.586
XRCC1	539701672	0.0006	7.513
XRCC1	539753328	0.0002	0.381
XRCC1	539765026	0.0002	4.058
XRCC1	539846017	0.0002	0.234
XRCC1	539867965	0.0002	0.181
XRCC1	539906786	0.0002	0.283
XRCC1	540036987	0.0002	0.056
XRCC1	540256721	0.0002	4.633
XRCC1	540321286	0.0002	1.114
XRCC1	540343307	0.0004	6.197
XRCC1	540515982	0.0006	0.336
XRCC1	540951546	0.0002	0.844
XRCC1	541229195	0.0002	2.079
XRCC1	541258193	0.0004	1.012
XRCC1	541299924	0.0002	0.584
XRCC1	541414281	0.0022	2.465
XRCC1	541577768	0.0006	7.489
XRCC1	541724820	0.0002	3.936
XRCC1	541762023	0.0006	13.85
XRCC1	541772647	0.0004	1.151
XRCC1	541822311	0.0002	1.957
XRCC1	541883943	0.0002	5.209
XRCC1	541945162	0.0004	0.923
XRCC1	542132773	0.0002	2.304
XRCC1	542162536	0.0004	10.81
XRCC1	542226162	0.0002	2.449
XRCC1	542240784	0.0006	0.526
XRCC1	542279511	0.0004	4.023
XRCC1	542330116	0.0002	1.132
XRCC1	542549705	0.0002	0.114
XRCC1	542895382	0.0002	0.503
XRCC1	543035624	0.0002	1.251
XRCC1	543047296	0.0004	1.88
XRCC1	543438673	0.0002	1.972
XRCC1	543653691	0.0002	1.497
XRCC1	543714218	0.0006	8.945
XRCC1	543772876	0.0002	8.214
XRCC1	543945312	0.0002	8.588
XRCC1	544021353	0.0002	5.379
XRCC1	544163395	0.0004	1.169
XRCC1	544198130	0.0006	0.25
XRCC1	544277666	0.0002	2.327
XRCC1	544352987	0.0002	2.283
XRCC1	544402219	0.0006	0.22
XRCC1	544412063	0.0002	6.635
XRCC1	544686560	0.0002	0.207
XRCC1	544739390	0.0006	6.937
XRCC1	545129240	0.0002	0.123
XRCC1	545243194	0.0006	1.603
XRCC1	545383333	0.0002	7.766
XRCC1	545752768	0.0002	11.46
XRCC1	545798816	0.0002	5.316
XRCC1	545812065	0.0002	2.488
XRCC1	545986306	0.0004	1.181
XRCC1	545987799	0.0004	4.503
XRCC1	546049393	0.0006	0.111
XRCC1	546070721	0.0002	4.387
XRCC1	546092753	0.0002	5.566
XRCC1	546153919	0.001	2.391
XRCC1	546155552	0.0002	0.406
XRCC1	546324364	0.0004	1.537
XRCC1	546465936	0.0002	4.139
XRCC1	546498306	0.0006	0.315
XRCC1	546533116	0.0004	1.071
XRCC1	546744003	0.0002	0.652
XRCC1	547276197	0.0002	3.757
XRCC1	547633860	0.0002	8.463
XRCC1	547824352	0.0002	2.191
XRCC1	547889171	0.0004	0.104
XRCC1	548076299	0.0002	2.329
XRCC1	548180100	0.0002	2.398
XRCC1	548230071	0.0002	2.37
XRCC1	548285087	0.0018	3.718
XRCC1	548291919	0.0002	2.543
XRCC1	548335880	0.0002	1.92
XRCC1	548397667	0.0002	27.3
XRCC1	548449708	0.0004	5.774
XRCC1	548511802	0.0002	12.54
XRCC1	548629671	0.0002	0.381
XRCC1	548777286	0.0002	19.42
XRCC1	548911524	0.0002	0.399
XRCC1	548913501	0.0008	5.117
XRCC1	548971520	0.0006	0.255
XRCC1	549123227	0.0002	3.591
XRCC1	549470418	0.0002	5.138
XRCC1	549562731	0.0002	2.979
XRCC1	549606771	0.0002	1.769
XRCC1	549717071	0.0002	2.305
XRCC1	549776742	0.0002	1.682
XRCC1	550069628	0.0002	5.851
XRCC1	550172525	0.0002	1.744
XRCC1	550222407	0.0002	0.512
XRCC1	550285228	0.0004	0.268
XRCC1	550345374	0.001	8.549
XRCC1	550385933	0.0004	2.876
XRCC1	550498175	0.0004	0.581
XRCC1	550509472	0.0002	3.134
XRCC1	550570847	0.0002	2.091
XRCC1	550800545	0.0024	6.983
XRCC1	550852721	0.0004	0.932
XRCC1	550906502	0.0002	3.487
XRCC1	551113788	0.0002	0.524
XRCC1	551246258	0.0004	3.273
XRCC1	551368223	0.0008	0.302
XRCC1	551839409	0.0004	0.236
XRCC1	551891794	0.0002	0.378
XRCC1	552022748	0.0002	3.248
XRCC1	552076689	0.0002	1.025
XRCC1	552085211	0.0008	6.779
XRCC1	552138461	0.0002	0.873
XRCC1	552219517	0.0002	6.565
XRCC1	552282964	0.0002	4.143
XRCC1	552293800	0.0002	7.138
XRCC1	552344036	0.0004	0.204
XRCC1	552369883	0.0002	2.844
XRCC1	552390852	0.0002	1.378
XRCC1	552435216	0.0002	29.8
XRCC1	552495008	0.0002	5.968
XRCC1	552545501	0.0002	0.724
XRCC1	552606568	0.001	0.782
XRCC1	552668301	0.0004	5.526
XRCC1	552702376	0.0002	0.722
XRCC1	552732045	0.0002	0.134
XRCC1	552762780	0.0002	9.185
XRCC1	552939436	0.0002	6.048
XRCC1	553009684	0.0002	3.487
XRCC1	553077420	0.0006	12.16
XRCC1	553151861	0.0002	1.069
XRCC1	553215100	0.0002	3.092
XRCC1	553355272	0.0002	3.136
XRCC1	553450189	0.0002	0.628
XRCC1	553476423	0.0006	3.964
XRCC1	553556572	0.0006	4.88
XRCC1	553583248	0.0004	7.333
XRCC1	553661983	0.0004	3.064
XRCC1	554160757	0.0002	3.161
XRCC1	554280625	0.0006	4.295
XRCC1	554414450	0.0002	0.636
XRCC1	554495573	0.0002	1.169
XRCC1	554567164	0.0004	9.627
XRCC1	554583582	0.0006	3.411
XRCC1	554632195	0.0008	0.662
XRCC1	554703428	0.0002	1.866
XRCC1	554784081	0.0002	8.188
XRCC1	554886373	0.002	5.091
XRCC1	554902224	0.0002	0.553
XRCC1	554947727	0.0002	2.117
XRCC1	555007680	0.0008	8.409
XRCC1	555067170	0.0002	0.076
XRCC1	555132316	0.0004	1.219
XRCC1	555374590	0.0004	0.088
XRCC1	555690461	0.0002	0.801
XRCC1	555855689	0.0002	0.595
XRCC1	556430699	0.0006	0.228
XRCC1	556514534	0.0002	15.14
XRCC1	556555071	0.0004	4.816
XRCC1	556811802	0.0006	1.574
XRCC1	556891612	0.0002	4.144
XRCC1	557004360	0.0002	3.428
XRCC1	557018280	0.0002	0.857
XRCC1	557074271	0.0004	0.093
XRCC1	557154708	0.0002	9.496
XRCC1	557167901	0.0002	7.413
XRCC1	557218093	0.0002	5.414
XRCC1	557332844	0.0002	1.957
XRCC1	557595960	0.0002	0.154
XRCC1	557640295	0.0072	0.749
XRCC1	557870023	0.0002	0.955
XRCC1	557883160	0.0006	0.126
XRCC1	558088270	0.0002	2.694
XRCC1	558149643	0.0004	2.281
XRCC1	558218362	0.0004	8.083
XRCC1	558274868	0.0002	7.394
XRCC1	558412246	0.0002	1.253
XRCC1	558536819	0.0002	1.356
XRCC1	558596443	0.0008	1.858
XRCC1	558762790	0.0006	0.569
XRCC1	558881632	0.0002	7.753
XRCC1	558967435	0.0002	1.526
XRCC1	558992647	0.0002	1.706
XRCC1	559122190	0.0002	1.489
XRCC1	559184671	0.0002	0.873
XRCC1	559244168	0.0002	3.244
XRCC1	559300726	0.0002	2.262
XRCC1	559348402	0.0004	1.599
XRCC1	559452838	0.0004	0.447
XRCC1	559604296	0.0002	3.166
XRCC1	559664588	0.0002	5.977
XRCC1	559753820	0.0002	1.096
XRCC1	560135542	0.0002	0.019
XRCC1	560247183	0.0002	1.168
XRCC1	560256323	0.0002	0.108
XRCC1	560604186	0.0004	5.994
XRCC1	560641969	0.0002	0.184
XRCC1	560695755	0.0002	0.666
XRCC1	560740437	0.0002	2.398
XRCC1	560773463	0.0002	3.296
XRCC1	560874009	0.0006	0.681
XRCC1	560897953	0.0002	26.4
XRCC1	561102822	0.0014	3.436
XRCC1	561440952	0.0002	3.807
XRCC1	561549900	0.0002	23
XRCC1	561551319	0.0002	25.1
XRCC1	561613970	0.0024	0.302
XRCC1	561637053	0.0002	1.264
XRCC1	561765698	0.0016	0.019
XRCC1	561841678	0.0002	5.913
XRCC1	561948397	0.0002	1.691
XRCC1	562008974	0.0002	0.552
XRCC1	562210805	0.0002	0.699
XRCC1	562241514	0.0002	4.262
XRCC1	562458676	0.0002	2.453
XRCC1	562770855	0.0002	1.866
XRCC1	562926147	0.0004	8.48
XRCC1	563042255	0.0002	1.942
XRCC1	563173254	0.0004	3.23
XRCC1	563296408	0.0002	3.197
XRCC1	563552626	0.0004	2.625
XRCC1	564013694	0.0002	1.491
XRCC1	564073214	0.0004	0.929
XRCC1	564278041	0.0002	0.162
XRCC1	564280897	0.0002	0.018
XRCC1	564557227	0.0002	2.823
XRCC1	564617367	0.0002	2.345
XRCC1	564618700	0.0006	4.793
XRCC1	564680743	0.0002	2.191
XRCC1	564850574	0.0002	0.303
XRCC1	564959595	0.0002	0.405
XRCC1	565023284	0.0004	0.794
XRCC1	565173599	0.0002	0.866
XRCC1	565281212	0.0002	5.647
XRCC1	565433548	0.0002	13.29
XRCC1	565488229	0.0002	2.042
XRCC1	565497450	0.0002	0.077
XRCC1	565629554	0.0004	7.729
XRCC1	565778196	0.0002	1.274
XRCC1	565796562	0.0008	1.085
XRCC1	565816414	0.0002	1.08
XRCC1	565817283	0.0014	3.192
XRCC1	565921915	0.0004	3.619
XRCC1	566036857	0.0002	7.709
XRCC1	566106660	0.0002	0.609
XRCC1	566113757	0.0002	0.074
XRCC1	566174997	0.0002	10.15
XRCC1	566312832	0.0002	5.775
XRCC1	566373850	0.0002	1.581
XRCC1	566494925	0.001	4.858
XRCC1	566556362	0.0002	5.029
XRCC1	566985844	0.0002	2.678
XRCC1	567375082	0.0002	2.733
XRCC1	567490986	0.0002	6.059
XRCC1	567686495	0.0002	27.2
XRCC1	567769281	0.0006	0.166
XRCC1	567930828	0.0002	0.49
XRCC1	567981485	0.0002	0.456
XRCC1	568083815	0.0004	4.481
XRCC1	568090951	0.0006	10.06
XRCC1	568092673	0.0002	5.576
XRCC1	568151901	0.0002	1.93
XRCC1	568170110	0.0002	0.226
XRCC1	568284253	0.0004	0.759
XRCC1	568398632	0.0002	1.625
XRCC1	568461498	0.0002	1.336
XRCC1	568468903	0.0004	2.443
XRCC1	568542703	0.0002	21.9
XRCC1	568713176	0.0006	3.008
XRCC1	568741308	0.0002	2.7
XRCC1	568800776	0.0002	1.58
XRCC1	568850675	0.0002	13.03
XRCC1	568999147	0.0002	0.459
XRCC1	569258934	0.0002	5.744
XRCC1	569445715	0.0002	0.387
XRCC1	569450012	0.0004	0.391
XRCC1	569539004	0.0006	0.004
XRCC1	569708611	0.0004	8.273
XRCC1	569769855	0.0002	0.028
XRCC1	569818957	0.0002	0.84
XRCC1	569844822	0.0002	1.471
XRCC1	569981989	0.0002	4.911
XRCC1	570095990	0.0002	1.884
XRCC1	570155962	0.0002	1.797
XRCC1	570316531	0.0002	1.478
XRCC1	570333095	0.0002	6.973
XRCC1	570454153	0.0002	6.676
XRCC1	570553061	0.0002	5.98
XRCC1	570554948	0.0002	3.664
XRCC1	570665371	0.0004	4.025
XRCC1	570863762	0.0002	1.05
XRCC1	570863826	0.0002	5.649
XRCC1	570921287	0.0002	8.104
XRCC1	571764805	0.0004	0.689
XRCC1	571888796	0.0002	3.26
XRCC1	571961956	0.0002	4.05
XRCC1	571988810	0.0002	1.103
XRCC1	571995708	0.0002	4.316
XRCC1	572052780	0.0002	0.388
XRCC1	572056306	0.0002	28.1
XRCC1	572057332	0.0002	1.474
XRCC1	572266189	0.0002	2.277
XRCC1	572327355	0.0002	2.01
XRCC1	572587609	0.0002	0.684
XRCC1	572775534	0.0014	0.793
XRCC1	573019608	0.0002	0.351
XRCC1	573104007	0.0012	7.66
XRCC1	573112785	0.0002	1.344
XRCC1	573132841	0.0002	3.845
XRCC1	573342093	0.0002	1.592
XRCC1	573406645	0.0028	2.265
XRCC1	573562267	0.0002	5.047
XRCC1	573597893	0.0004	2.241
XRCC1	573936350	0.0002	6.315
XRCC1	574066875	0.0002	0.225
XRCC1	574264320	0.0002	4.426
XRCC1	574339486	0.0004	3.138
XRCC1	574342150	0.0002	3.799
XRCC1	574375868	0.0002	2.44
XRCC1	574452901	0.0002	0.375
XRCC1	574729665	0.0014	1.562
XRCC1	575005137	0.0002	4.888
XRCC1	575058510	0.0002	8.639
XRCC1	575122782	0.0012	7.375
XRCC1	575256942	0.0006	0.665
XRCC1	575277357	0.0002	5.681
XRCC1	575340516	0.0002	5.154
XRCC1	575447186	0.0002	6.431
XRCC1	575529211	0.0002	0.872
XRCC1	575672386	0.0002	2.729
XRCC1	575746108	0.0002	1.043
XRCC1	576064623	0.0014	6.72
XRCC1	576470822	0.0002	0.097
XRCC1	576665359	0.0002	4.751
XRCC1	576874855	0.0002	0.538
XRCC1	576874896	0.0002	0.781
XRCC1	576938026	0.0002	3.565
XRCC1	577069600	0.0002	10.11
XRCC1	577290939	0.0002	3.837
XRCC1	577387560	0.0002	0.268
XRCC1	577397895	0.0004	1.217
XRCC1	577461022	0.0002	5.18
XRCC1	577522257	0.0002	13.69
XRCC1	577943970	0.0002	1.118
XRCC1	578088747	0.0002	1.162
XPC	1106087	0.2322	0.161
XPC	1124303	0.0228	4.493
XPC	1126547	0.0793	2.87
XPC	1350344	0.3123	3.668
XPC	1902658	0.4407	3.231
XPC	1982546	0.0887	2.458
XPC	2227998	0.2354	10.15
XPC	2227999	0.0232	2.383
XPC	2228000	0.233	0.368
XPC	2228001	0.3153	13.96
XPC	2228002	0.022	14.72
XPC	2228004	0.0056	7.091
XPC	2229089	0.0098	3.378
XPC	2229090	0.255	1.057
XPC	2257984	0.3129	0.204
XPC	2279017	0.3203	3.385
XPC	2290711	0.125	0.383
XPC	2470352	0.1082	17.91
XPC	2470353	0.3279	5.748
XPC	2470458	0.1078	6.988
XPC	2607734	0.3147	1.166
XPC	2607735	0.3157	2.621
XPC	2607736	0.3147	2.694
XPC	2607737	0.4533	0.801
XPC	2607749	0.368	2.745
XPC	2607755	0.3275	0.767
XPC	2607768	0.1128	2.594
XPC	2607772	0.3159	10.04
XPC	2607775	0.3279	4.075
XPC	2733532	0.3057	3.505
XPC	2733533	0.3289	2.446
XPC	2733534	0.3279	8.131
XPC	2733535	0.3279	3.748
XPC	2733537	0.3033	0.759
XPC	2733539	0.3331	0.097
XPC	3729584	0.0661	5.163
XPC	3729585	0.0887	6.612
XPC	3729587	0.3556	0.334
XPC	3729588	0.1106	0.194
XPC	3731054	0.1284	7.706
XPC	3731055	0.0653	9.194
XPC	3731058	0.0108	10.79
XPC	3731059	0.001	2.632
XPC	3731061	0.0653	1.494
XPC	3731064	0.0705	3.931
XPC	3731067	0.008	4.642
XPC	3731068	0.0923	2.194
XPC	3731069	0.0164	0.389
XPC	3731071	0.0108	10.18
XPC	3731072	0.0012	1.545
XPC	3731073	0.0088	1.749
XPC	3731074	0.008	2.238
XPC	3731075	0.0018	0.768
XPC	3731076	0.022	0.525
XPC	3731078	0.0098	2.692
XPC	3731079	0.0102	4.427
XPC	3731081	0.1973	0.022
XPC	3731082	0.0108	4.303
XPC	3731083	0.0214	3.167
XPC	3731084	0.0006	3.732
XPC	3731087	0.0098	0.761
XPC	3731089	0.0693	7.397
XPC	3731090	0.008	4.884
XPC	3731091	0.0661	0.077
XPC	3731092	0.0657	0.816
XPC	3731093	0.0693	1.841
XPC	3731095	0.0042	4.458
XPC	3731096	0.0086	0.741
XPC	3731097	0.0002	3.483
XPC	3731098	0.011	3.375
XPC	3731099	0.0118	2.139
XPC	3731100	0.005	1.736
XPC	3731101	0.003	0.274
XPC	3731102	0.0214	4.942
XPC	3731104	0.008	0.132
XPC	3731105	0.0623	1.481
XPC	3731106	0.2356	0.1
XPC	3731108	0.1534	1.806
XPC	3731111	0.023	1.015
XPC	3731112	0.001	6.762
XPC	3731113	0.0002	1.02
XPC	3731114	0.0623	0.034
XPC	3731115	0.0881	8.918
XPC	3731116	0.0036	8.448
XPC	3731117	0.008	0.098
XPC	3731119	0.0232	0.449
XPC	3731121	0.0218	8.162
XPC	3731122	0.0116	0.053
XPC	3731123	0.0887	0.292
XPC	3731124	0.1528	4.841
XPC	3731125	0.0707	0.094
XPC	3731127	0.0192	4.835
XPC	3731128	0.0108	1.647
XPC	3731130	0.001	0.004
XPC	3731131	0.0038	6.313
XPC	3731132	0.008	1.99
XPC	3731133	0.008	0.511
XPC	3731134	0.0108	0.794
XPC	3731135	0.0104	0.794
XPC	3731136	0.008	1.025
XPC	3731137	0.0094	1.759
XPC	3731139	0.001	23.1
XPC	3731141	0.0116	1.508
XPC	3731143	0.023	0.057
XPC	3731144	0.012	0.536
XPC	3731145	0.0006	0.58
XPC	3731146	0.2354	1.267
XPC	3731147	0.0038	2.276
XPC	3731148	0.0232	1.759
XPC	3731149	0.1967	5.487
XPC	3731152	0.005	24.5
XPC	3731154	0.0034	0.921
XPC	3731155	0.0006	2.897
XPC	3731156	0.0008	0.41
XPC	3731158	0.0022	5.587
XPC	3731160	0.0094	1.285
XPC	3731163	0.0214	4.345
XPC	3731164	0.015	1.305
XPC	3731166	0.0206	6.749
XPC	3731167	0.008	5.165
XPC	3731172	0.0102	0.115
XPC	3731173	0.0094	0.675
XPC	3731174	0.0893	0.217
XPC	3731175	0.2472	0.167
XPC	3731177	0.0028	22.3
XPC	3731178	0.0108	5.562
XPC	3731179	0.0002	0.302
XPC	3731185	0.0168	5.534
XPC	3731186	0.0092	2.462
XPC	3731187	0.0116	3.158
XPC	3731188	0.0062	16.23
XPC	3731189	0.0094	18.64
XPC	4685077	0.0881	10.46
XPC	5031056	0.0006	1.317
XPC	5031057	0.0002	1.376
XPC	6413541	0.0004	23.5
XPC	6766746	0.0018	0.384
XPC	7638104	0.0004	4.439
XPC	7641448	0.0094	0.1
XPC	9653966	0.0625	0.139
XPC	11339194	0.0002	4.53
XPC	11914337	0.0056	0.113
XPC	11920553	0.0098	0.575
XPC	11924449	0.004	6.95
XPC	12636017	0.0887	6.056
XPC	13099160	0.0196	2.006
XPC	28613177	0.0296	8.666
XPC	34622852	0.0591	0.094
XPC	35629274	0.0042	28
XPC	36208720	0.0004	1.03
XPC	36208721	0.1763	7.087
XPC	36208722	0.0098	0.047
XPC	41545713	0.0042	7.48
XPC	41546312	0.0018	1.448
XPC	41554714	0.0028	0.024
XPC	55721730	0.0004	14.13
XPC	55768862	0.0014	3.712
XPC	55808019	0.0004	0.002
XPC	55876983	0.0042	5.273
XPC	55928766	0.0042	0.857
XPC	56012223	0.0004	9.536
XPC	56016887	0.0008	3.915
XPC	56083992	0.0056	0.257
XPC	56139315	0.0006	1.219
XPC	56173571	0.0014	1.123
XPC	56203624	0.0056	1.821
XPC	56218055	0.0056	0.027
XPC	56338866	0.0008	0.982
XPC	56339032	0.001	1.944
XPC	56359450	0.0002	0.061
XPC	59290720	0.0373	0.131
XPC	59512700	0.3255	1.191
XPC	59566842	0.0887	5.536
XPC	59774494	0.0691	5.477
XPC	60259928	0.0054	1.803
XPC	60464371	0.0018	4.835
XPC	60636218	0.0018	0.499
XPC	71306081	0.0016	5.368
XPC	72561774	0.0018	12.09
XPC	72624479	0.0661	5.891
XPC	73142642	0.0102	1.541
XPC	73142644	0.0102	2.861
XPC	73142646	0.0104	0.06
XPC	73142648	0.0108	4.139
XPC	73142649	0.0204	4.351
XPC	73142655	0.0108	0.1
XPC	73142657	0.0062	1.72
XPC	73142659	0.0104	0.431
XPC	73142661	0.0062	4.762
XPC	73815311	0.005	3.502
XPC	73817829	0.0048	2.608
XPC	74737358	0.0056	16.32
XPC	75305688	0.0068	0.028
XPC	75375352	0.0098	3.145
XPC	75616324	0.2352	12.83
XPC	75667182	0.0096	1.484
XPC	76281772	0.0068	4.64
XPC	76357945	0.1408	0.416
XPC	76562024	0.0056	0.665
XPC	76786745	0.003	4.126
XPC	77050611	0.0056	0.07
XPC	77167750	0.0028	1.188
XPC	77327593	0.0178	1.664
XPC	77653022	0.0008	7.003
XPC	77828897	0.0002	1.091
XPC	77917758	0.0014	0.321
XPC	78104372	0.0016	3.606
XPC	78422739	0.008	0.436
XPC	78804891	0.0214	0.855
XPC	79096163	0.0116	6.146
XPC	79354862	0.0032	3.261
XPC	79376711	0.003	13.03
XPC	79435044	0.0056	0.973
XPC	79613338	0.0891	1.096
XPC	79619898	0.0319	4.756
XPC	79668546	0.0086	1.702
XPC	79863092	0.0018	0.977
XPC	79869662	0.0042	7.006
XPC	80223952	0.0887	0.267
XPC	111482541	0.0016	0.067
XPC	111754034	0.0264	0.208
XPC	111768011	0.0024	3.394
XPC	112060172	0.0002	0.101
XPC	112302625	0.0094	1.071
XPC	112632317	0.01	3.264
XPC	112802712	0.001	0.067
XPC	112872335	0.001	5.165
XPC	112959476	0.0116	5.773
XPC	113043636	0.0056	1.162
XPC	113285730	0.0074	3.607
XPC	113700872	0.0104	2.153
XPC	113827066	0.0042	2.755
XPC	114148607	0.0116	1.756
XPC	114150019	0.0014	2.022
XPC	114163000	0.0018	0.702
XPC	114656706	0.0016	0.142
XPC	114733184	0.023	6.069
XPC	114973731	0.023	4.92
XPC	115002604	0.0018	4.579
XPC	115071532	0.023	2.665
XPC	115309145	0.0064	1.541
XPC	115310228	0.023	8.429
XPC	115373819	0.0042	1.114
XPC	115410801	0.0074	3.487
XPC	115569601	0.0042	3.558
XPC	115711480	0.007	1.571
XPC	115914724	0.0212	6.072
XPC	115915381	0.023	3.759
XPC	116264836	0.0002	0.357
XPC	116634251	0.0022	7.118
XPC	116815481	0.0042	0.548
XPC	117070676	0.0002	5.466
XPC	117421289	0.0084	8.012
XPC	117560339	0.003	7.274
XPC	117730679	0.001	2.132
XPC	121965088	0.0002	42
XPC	121965090	0.0002	10.72
XPC	137866368	0.0006	4.496
XPC	137954482	0.001	4.057
XPC	138248160	0.0002	2.44
XPC	138316733	0.0002	6.716
XPC	138789542	0.0014	1.86
XPC	139228656	0.0002	2.692
XPC	139252785	0.0026	7.072
XPC	139324805	0.0007	0.982
XPC	139346088	0.0018	0.185
XPC	139638557	0.0024	2.85
XPC	139800683	0.0002	2.145
XPC	139877682	0.0028	0.625
XPC	140105791	0.008	7.547
XPC	140151722	0.0002	0.525
XPC	140250686	0.0018	1.301
XPC	140423518	0.0002	2.215
XPC	140498437	0.0028	0.678
XPC	140700601	0.0002	5.843
XPC	140753737	0.0002	4.447
XPC	140829093	0.0004	0.219
XPC	141104147	0.0007	1.675
XPC	141243846	0.0018	0.597
XPC	141329866	0.0004	0.269
XPC	141444921	0.0014	0.014
XPC	141523491	0.0006	16.94
XPC	141599856	0.0032	1.558
XPC	141643152	0.008	2.275
XPC	141669116	0.0012	0.413
XPC	141742361	0.0002	1.08
XPC	142008372	0.0002	0.161
XPC	142041298	0.0018	5.973
XPC	142200580	0.0074	2.007
XPC	142200580	0.0074	2.007
XPC	142447886	0.001	1.164
XPC	142564472	0.0004	0.579
XPC	142850483	0.0002	5.687
XPC	142956277	0.0002	0.031
XPC	143160566	0.0002	4.038
XPC	143247532	0.0002	0.321
XPC	143320797	0.0004	0.036
XPC	143623768	0.0002	2.726
XPC	143952061	0.0024	7.831
XPC	143970406	0.0014	1.36
XPC	144126808	0.0018	0.281
XPC	144172740	0.0002	0.062
XPC	144281979	0.0012	2.728
XPC	144385134	0.0008	0.036
XPC	144766677	0.0074	16.48
XPC	144856683	0.0006	0.236
XPC	145165386	0.0002	1.846
XPC	145174789	0.0004	0.07
XPC	145272159	0.0068	3.516
XPC	145385191	0.0022	3.116
XPC	145711542	0.0002	8.778
XPC	145993615	0.0034	1.181
XPC	146126554	0.0006	1.307
XPC	146212486	0.0002	0.351
XPC	146246724	0.0002	0.488
XPC	146331233	0.0002	6.121
XPC	146468879	0.0042	9.532
XPC	146718029	0.0004	4.75
XPC	146752257	0.0012	4.126
XPC	146817197	0.0002	1.072
XPC	146946473	0.0042	2.612
XPC	147113444	0.0002	1.786
XPC	147123477	0.0042	9.774
XPC	147324419	0.0042	0.971
XPC	147334835	0.0018	0.287
XPC	147355689	0.0008	0.316
XPC	147461280	0.0004	0.206
XPC	147490707	0.0098	2.105
XPC	147584831	0.0024	3.655
XPC	147900621	0.0004	27.4
XPC	147942614	0.005	0.627
XPC	148056288	0.0014	2.126
XPC	148098133	0.0002	0.589
XPC	148152249	0.0002	0.111
XPC	148235687	0.0002	1.255
XPC	148539591	0.0004	4.734
XPC	148673932	0.0064	1.973
XPC	148928881	0.0012	7.073
XPC	149114386	0.0002	3.684
XPC	149198768	0.0004	3.185
XPC	149454769	0.0004	2.067
XPC	149640759	0.0008	2.918
XPC	149736236	0.0018	1.826
XPC	150092086	0.008	6.909
XPC	150124286	0.0026	5.286
XPC	150259650	0.0002	4.459
XPC	150344169	0.0018	0.685
XPC	150535296	0.0004	0.32
XPC	150596006	0.0006	4.212
XPC	150881459	0.0018	0.054
XPC	151135397	0.0002	7.233
XPC	180675361	0.0006	3.599
XPC	180683955	0.0004	7.717
XPC	180708516	0.0004	0.206
XPC	180959805	0.0004	2.354
XPC	180981570	0.0012	0.891
XPC	181015478	0.0008	7.115
XPC	181068967	0.0002	0.266
XPC	181244866	0.003	0.162
XPC	181246493	0.0018	6.439
XPC	181450056	0.0098	6.055
XPC	181468507	0.0002	26.3
XPC	181730184	0.0034	4.739
XPC	181914419	0.0002	5.736
XPC	181975452	0.0002	1.534
XPC	181984039	0.0006	2.054
XPC	182039860	0.0002	10.81
XPC	182148525	0.0028	1.748
XPC	182160729	0.0002	0.409
XPC	182189497	0.001	10.07
XPC	182323711	0.0002	7.51
XPC	182336893	0.0018	7.155
XPC	182449128	0.0056	2.128
XPC	182465868	0.0002	6.15
XPC	182600980	0.0008	6.832
XPC	182601325	0.0002	8.523
XPC	182610149	0.0004	1.013
XPC	182616621	0.0022	15.07
XPC	182790872	0.0002	1.215
XPC	182891354	0.0002	0.26
XPC	183167499	0.0004	11.57
XPC	183171795	0.0014	5.356
XPC	183178755	0.0007	1.767
XPC	183238369	0.0016	28.8
XPC	183478541	0.0002	4.272
XPC	183561055	0.0004	2.832
XPC	183788552	0.0002	5.347
XPC	183812601	0.0002	8.147
XPC	183813533	0.0002	2.565
XPC	183970682	0.0028	0.864
XPC	183978821	0.0006	7.559
XPC	184163490	0.0018	6.09
XPC	184299955	0.0016	2.744
XPC	184377665	0.0002	5.582
XPC	184438261	0.0004	0.708
XPC	184652607	0.0002	6.622
XPC	184803895	0.0002	7.444
XPC	184879571	0.0016	25.2
XPC	184895099	0.001	0.387
XPC	185042542	0.0004	0.101
XPC	185135784	0.0012	1.305
XPC	185156847	0.0012	3.589
XPC	185171288	0.0002	0.703
XPC	185173008	0.0002	5.368
XPC	185549396	0.002	0.656
XPC	185602613	0.0014	6.171
XPC	185615248	0.0002	3.108
XPC	185664402	0.0006	5.549
XPC	185685934	0.0006	0.02
XPC	186094688	0.0002	2.112
XPC	186182090	0.0014	2.772
XPC	186316910	0.0007	7.536
XPC	186464669	0.0014	0.192
XPC	186487414	0.0002	1.017
XPC	186539467	0.0056	1.798
XPC	186821074	0.0004	2.529
XPC	186848971	0.0006	0.681
XPC	187144390	0.0002	0.873
XPC	187221039	0.0002	13.78
XPC	187322134	0.0014	4.022
XPC	187340581	0.0002	2.394
XPC	187346446	0.0002	1.469
XPC	187558030	0.0036	1.411
XPC	187573615	0.0004	2.616
XPC	187579078	0.0012	2.774
XPC	187593262	0.0002	1.714
XPC	187666722	0.0002	4.376
XPC	187788319	0.001	2.482
XPC	187818058	0.0012	1.104
XPC	187931178	0.0004	3.379
XPC	187935754	0.0002	0.436
XPC	187942471	0.001	6.673
XPC	188065413	0.0002	0.234
XPC	188078273	0.0002	5.448
XPC	188088403	0.0026	1.213
XPC	188141815	0.0006	0.305
XPC	188430234	0.001	8.331
XPC	188441564	0.0006	7.747
XPC	188444381	0.001	0.181
XPC	188593835	0.0022	1.248
XPC	188699976	0.0036	0.431
XPC	188704080	0.0002	3.261
XPC	188716339	0.0004	25.3
XPC	188857480	0.0004	2.766
XPC	188875784	0.0002	5.098
XPC	188888637	0.0034	0.293
XPC	189102993	0.0002	0.175
XPC	189282520	0.0002	2.372
XPC	189359719	0.0002	4.47
XPC	189596632	0.0002	0.812
XPC	189619298	0.0032	0.19
XPC	190103795	0.0004	0.425
XPC	190142977	0.0002	4.915
XPC	190165643	0.0002	0.346
XPC	190269521	0.0007	0.316
XPC	190501100	0.0032	5.06
XPC	190558215	0.0002	4.511
XPC	190754772	0.0004	0.737
XPC	190780959	0.0002	5.309
XPC	190798285	0.0002	2.486
XPC	190897244	0.0002	6.692
XPC	190929091	0.0002	1.304
XPC	191027199	0.0002	1.611
XPC	191220373	0.0002	3.936
XPC	191265013	0.0006	7.673
XPC	191308943	0.0034	2.946
XPC	191381299	0.0002	1.476
XPC	191400406	0.0004	0.917
XPC	191436734	0.0006	1.1
XPC	191544135	0.001	0.645
XPC	191555489	0.0002	1.493
XPC	191791252	0.0002	2.389
XPC	191857646	0.0002	0.192
XPC	191975104	0.0002	1.531
XPC	192060420	0.0006	3.805
XPC	192209611	0.0002	4.423
XPC	192223068	0.0002	2.091
XPC	192285219	0.0004	3.108
XPC	192320527	0.0007	0.008
XPC	192751703	0.0002	4.853
XPC	192823878	0.0018	4.634
XPC	192970799	0.0022	1.935
XPC	193025283	0.0002	5.835
XPC	193119441	0.0012	6.946
XPC	193277083	0.0012	0.622
XPC	199527751	0.0004	28.9
XPC	199748689	0.0002	12.65
XPC	199971267	0.0002	2.702
XPC	200082462	0.0002	24.9
XPC	200148127	0.0016	29.2
XPC	200157068	0.0002	4.673
XPC	200197232	0.0002	0.006
XPC	200278513	0.0002	0.474
XPC	200338014	0.0018	2.776
XPC	200419310	0.0006	3.853
XPC	200570610	0.0002	13.18
XPC	200769689	0.0887	12.78
XPC	200961784	0.0002	0.231
XPC	200970593	0.0002	0.242
XPC	201104027	0.0002	0.476
XPC	201273381	0.0002	10.86
XPC	201446851	0.0012	4.533
XPC	201480352	0.0002	12.04
XPC	201597537	0.0002	0.524
XPC	201760196	0.0002	8.911
XPC	201880957	0.0002	0.056
XPC	202017531	0.0006	0.263
XPC	202128104	0.0004	21.1
XPC	367666121	0.0004	1.747
XPC	367716935	0.0078	0.878
XPC	368100297	0.0002	0.087
XPC	368622612	0.0007	0.989
XPC	369688225	0.0002	0.028
XPC	369698521	0.0004	0.792
XPC	369994827	0.0006	10.19
XPC	370091578	0.0004	4.582
XPC	370251453	0.008	0.663
XPC	370429579	0.0006	0.383
XPC	370513922	0.008	0.298
XPC	370542890	0.0002	4.265
XPC	370753786	0.0006	4.841
XPC	370867572	0.001	0.104
XPC	371061776	0.0078	7.984
XPC	371115152	0.0002	7.453
XPC	371368399	0.3263	2.451
XPC	371528833	0.0032	2.619
XPC	372471173	0.008	0.721
XPC	372850771	0.0006	10.3
XPC	373057750	0.0012	4.072
XPC	373234613	0.0002	24.1
XPC	373346943	0.008	8.155
XPC	373883060	0.0002	5.098
XPC	374118292	0.0002	12.08
XPC	374161625	0.0014	4.202
XPC	374443957	0.0002	0.267
XPC	374956445	0.0002	3.58
XPC	375170067	0.0002	2.72
XPC	375271808	0.001	0.136
XPC	375378876	0.0002	0.166
XPC	375672919	0.0078	6.338
XPC	376220736	0.0002	4.085
XPC	376952143	0.3263	2.034
XPC	377085191	0.0008	2.021
XPC	377250919	0.0062	1.829
XPC	377318446	0.0002	22.3
XPC	377360172	0.0002	29.4
XPC	527253064	0.0006	0.075
XPC	527486020	0.0002	13.03
XPC	527520817	0.0002	2.72
XPC	527617725	0.0002	3.018
XPC	527712879	0.0002	7.493
XPC	527799993	0.0002	0.734
XPC	527860601	0.0002	5.107
XPC	527897749	0.0002	5.69
XPC	528202827	0.0004	0.415
XPC	528237777	0.0002	2.234
XPC	528497139	0.0002	7.081
XPC	528633989	0.0012	0.094
XPC	528656681	0.0002	3.875
XPC	528744960	0.0002	1.76
XPC	528887851	0.0004	7.079
XPC	529003310	0.0002	1.313
XPC	529242577	0.0002	0.37
XPC	529295781	0.0002	3.624
XPC	529394519	0.0006	0.119
XPC	529665986	0.0004	4.472
XPC	529817649	0.0002	14.34
XPC	529867786	0.0002	5.208
XPC	529962425	0.0002	22.4
XPC	530081217	0.0002	6.875
XPC	530192081	0.0002	1.199
XPC	530347659	0.0002	1.403
XPC	530588008	0.0002	2.557
XPC	530817069	0.0002	3.914
XPC	530818975	0.0002	0.037
XPC	530901755	0.0002	7.212
XPC	531085356	0.0002	25.9
XPC	531093103	0.0002	0.082
XPC	531251219	0.0004	14.4
XPC	531477213	0.0002	1.033
XPC	531490709	0.0002	6.192
XPC	531578386	0.0002	0.675
XPC	531615005	0.0002	5.967
XPC	531777589	0.0002	5.672
XPC	531811388	0.0002	3.159
XPC	531820915	0.0008	3.616
XPC	531902801	0.0002	1.246
XPC	531905763	0.0006	14.05
XPC	532228455	0.0018	5.161
XPC	532322193	0.0004	2.884
XPC	532397414	0.0002	22.8
XPC	532445560	0.0002	1.559
XPC	532623039	0.0002	1.936
XPC	532810654	0.0002	4.548
XPC	532865907	0.0002	3.613
XPC	533079716	0.0006	3.624
XPC	533186320	0.0002	6.225
XPC	533288307	0.0002	2.132
XPC	533566958	0.0002	0.267
XPC	533627778	0.0002	1.506
XPC	533655988	0.0004	1.442
XPC	533660155	0.0002	17.48
XPC	533686242	0.0002	1.503
XPC	533697779	0.0002	8.231
XPC	533753029	0.0002	7.796
XPC	533796843	0.0002	7.542
XPC	533955082	0.0002	2.003
XPC	534101335	0.0002	0.008
XPC	534251831	0.0006	0.215
XPC	534474273	0.0002	1.615
XPC	534483898	0.0016	4.831
XPC	534511880	0.0002	8.084
XPC	534603457	0.0002	6.607
XPC	534604409	0.0006	0.135
XPC	534709658	0.0002	0.147
XPC	534797703	0.0002	1.902
XPC	534818068	0.0002	4.236
XPC	534856952	0.0002	1.009
XPC	534979061	0.0002	2.965
XPC	535147079	0.0008	0.334
XPC	535323356	0.0002	14.45
XPC	535384481	0.0006	1.279
XPC	535457709	0.0002	5.757
XPC	535605869	0.0007	6.856
XPC	535720145	0.0006	4.28
XPC	535728596	0.0018	1.582
XPC	535858932	0.0002	0.664
XPC	535998161	0.0002	0.02
XPC	536088787	0.0004	4.309
XPC	536098105	0.001	2.927
XPC	536130405	0.0002	0.04
XPC	536133208	0.0006	0.179
XPC	536264470	0.0002	2.296
XPC	536290574	0.028	3.259
XPC	536332058	0.0002	0.567
XPC	536345617	0.0004	3.765
XPC	536352353	0.0002	5.467
XPC	536535227	0.0004	2.44
XPC	536819831	0.0006	3.618
XPC	536860909	0.0002	1.374
XPC	536939490	0.001	8.169
XPC	536968411	0.0002	28.6
XPC	537051228	0.0002	1.279
XPC	537061303	0.0002	5.407
XPC	537115149	0.0002	2.027
XPC	537141926	0.0002	0.338
XPC	537177781	0.0002	4.221
XPC	537220290	0.0002	5.891
XPC	537524390	0.0002	0.039
XPC	537529411	0.0002	2.114
XPC	537723698	0.0004	1.175
XPC	537797114	0.0004	11.41
XPC	538019096	0.0004	1.784
XPC	538155801	0.0002	9.319
XPC	538572529	0.001	0.269
XPC	538707848	0.0002	0.684
XPC	538789958	0.0002	6.677
XPC	538864368	0.0002	2.694
XPC	538883715	0.0002	8.433
XPC	538921333	0.0002	17.35
XPC	539007322	0.0002	7.443
XPC	539303117	0.0002	0.402
XPC	539611792	0.0016	0.084
XPC	539858805	0.0004	18.76
XPC	539897518	0.0002	2.252
XPC	540118685	0.0002	2.677
XPC	540166397	0.0004	0.416
XPC	540299815	0.0004	2.525
XPC	540318953	0.0002	10.75
XPC	540442654	0.0002	2.801
XPC	540473457	0.001	3.939
XPC	540481994	0.0004	0.559
XPC	540513651	0.0002	0.428
XPC	540635820	0.0002	6.772
XPC	540674642	0.0004	3.481
XPC	540838191	0.001	0.465
XPC	540916131	0.0004	2.91
XPC	541076162	0.0002	0.03
XPC	541438457	0.0002	2.423
XPC	541484261	0.0002	6.904
XPC	541563467	0.0002	0.815
XPC	541669282	0.0002	0.108
XPC	541718357	0.0004	0.209
XPC	541757040	0.0002	0.044
XPC	541829970	0.0006	2.799
XPC	541863310	0.0008	12.49
XPC	541956011	0.0006	6.452
XPC	542098173	0.0002	7.063
XPC	542105165	0.0002	1.238
XPC	542340242	0.0002	3.951
XPC	542376907	0.0002	0.522
XPC	542378739	0.0002	6.204
XPC	542556080	0.0004	7.343
XPC	542573925	0.0002	5.713
XPC	542780151	0.0002	4.506
XPC	542883216	0.0018	1.287
XPC	542912509	0.0002	1.012
XPC	542985555	0.0002	2.453
XPC	543120933	0.0002	29.2
XPC	543229568	0.0002	2.739
XPC	543267572	0.0002	0.18
XPC	543293245	0.0002	0.487
XPC	543538662	0.0002	2.834
XPC	543633036	0.0006	2.903
XPC	543683286	0.0002	0.454
XPC	543807419	0.001	12.45
XPC	543845570	0.0002	1.615
XPC	544048595	0.0002	1.011
XPC	544087125	0.0002	0.741
XPC	544099590	0.0002	9.417
XPC	544260619	0.0002	3.599
XPC	544442197	0.0002	2.127
XPC	544458057	0.0004	7.052
XPC	544537041	0.0002	1.198
XPC	544574433	0.0002	0.195
XPC	544695253	0.0006	1.992
XPC	545030936	0.0014	3.308
XPC	545091201	0.0016	11.77
XPC	545120639	0.0004	1.874
XPC	545204019	0.0002	4.688
XPC	545290388	0.0002	0.729
XPC	545337134	0.0014	6.813
XPC	545415988	0.0002	2.616
XPC	545450628	0.0002	8.108
XPC	545563302	0.0002	21.8
XPC	545599846	0.0002	0.351
XPC	545647739	0.0002	2.604
XPC	545696588	0.0002	1.513
XPC	545996287	0.0006	2.038
XPC	546082264	0.0002	7.214
XPC	546120995	0.0002	2.148
XPC	546209647	0.0002	4.227
XPC	546234544	0.0002	5.465
XPC	546360195	0.0002	1.416
XPC	546618053	0.0014	0.55
XPC	546641740	0.0002	0.365
XPC	546643043	0.0004	0.504
XPC	546662564	0.0004	1.758
XPC	546874903	0.0002	0.059
XPC	547005045	0.0004	0.557
XPC	547217351	0.0004	0.09
XPC	547321833	0.0002	0.138
XPC	547510609	0.0002	1.423
XPC	547572701	0.0002	0.082
XPC	547702777	0.0002	1.904
XPC	547806949	0.0002	0.853
XPC	547868277	0.0002	12.07
XPC	547949468	0.0002	0.062
XPC	548076770	0.0002	7.04
XPC	548142411	0.001	8.972
XPC	548178309	0.0002	4.511
XPC	548181699	0.0002	2.814
XPC	548224230	0.0002	10.06
XPC	548267523	0.0002	1.614
XPC	548294657	0.0002	0.166
XPC	548350171	0.0004	0.129
XPC	548370730	0.0002	4.205
XPC	548382409	0.0006	3.269
XPC	548490847	0.0002	9.182
XPC	548690180	0.0002	0.884
XPC	548744459	0.0004	13.61
XPC	549085752	0.0002	5.008
XPC	549137177	0.0002	7.843
XPC	549371458	0.0002	5.484
XPC	549456909	0.0004	0.091
XPC	549649920	0.0006	0.493
XPC	549691118	0.0002	3.688
XPC	549692230	0.0002	0.004
XPC	550539488	0.0002	0.724
XPC	550580313	0.0002	0.402
XPC	550581667	0.0004	1.603
XPC	550721864	0.0002	0.895
XPC	550943725	0.0002	0.814
XPC	550977263	0.0006	4.794
XPC	551220996	0.0002	4.142
XPC	551534562	0.0002	10.85
XPC	551574135	0.0002	2.032
XPC	551776359	0.0004	1.841
XPC	551811174	0.0002	1.932
XPC	551857063	0.0002	1.213
XPC	552023559	0.0004	4.286
XPC	552094632	0.0002	6.863
XPC	552146007	0.0002	3.254
XPC	552170187	0.0002	0.06
XPC	552173646	0.0002	1.842
XPC	552222088	0.0006	22.8
XPC	552335002	0.0028	10.37
XPC	552345140	0.0002	0.463
XPC	552368597	0.0002	2.297
XPC	552453137	0.0002	23
XPC	552475162	0.0002	23.5
XPC	552484804	0.0002	2.735
XPC	552831098	0.0006	17.61
XPC	552983158	0.0004	0.096
XPC	552987330	0.0002	1.267
XPC	553152555	0.0002	0.675
XPC	553243879	0.0074	1.703
XPC	553319779	0.0004	12.61
XPC	553350937	0.0004	2.953
XPC	553353898	0.0002	1.884
XPC	553432448	0.0002	0.404
XPC	553545503	0.0002	4.579
XPC	553659202	0.0008	10.11
XPC	553790350	0.0004	0.488
XPC	553804127	0.0006	8.723
XPC	553871255	0.0004	9.59
XPC	553876386	0.0016	0.358
XPC	554049278	0.0014	0.173
XPC	554282239	0.0002	1.998
XPC	554330688	0.0002	9.307
XPC	554635134	0.0004	6.64
XPC	554663722	0.0016	0.156
XPC	554668663	0.0002	3.04
XPC	554699418	0.0002	2.504
XPC	554805509	0.0002	0.259
XPC	554938831	0.0002	0.021
XPC	555206678	0.0002	6.969
XPC	555247392	0.0002	0.095
XPC	555336166	0.0002	5.766
XPC	555476636	0.0002	1.024
XPC	555656368	0.0006	3.928
XPC	555745734	0.0004	0.791
XPC	555775550	0.0002	4.204
XPC	555863208	0.0002	4.412
XPC	555866775	0.0002	8.884
XPC	555950317	0.0002	8.005
XPC	556431476	0.0002	0.314
XPC	556507074	0.0008	2.253
XPC	556583739	0.0002	0.631
XPC	556632632	0.0056	5.697
XPC	556669790	0.0002	4.799
XPC	556738161	0.0002	0.117
XPC	556751744	0.0002	7.164
XPC	556892131	0.0002	0.073
XPC	557067023	0.0002	8.534
XPC	557079071	0.0002	0.29
XPC	557095559	0.0002	6.301
XPC	557222883	0.0012	0.094
XPC	557272528	0.0002	8.566
XPC	557548923	0.0004	0.18
XPC	557677068	0.0004	4.549
XPC	557771078	0.0002	4.719
XPC	557813478	0.0006	1.678
XPC	557855191	0.0004	2.283
XPC	558014081	0.0002	0.008
XPC	558077665	0.0002	6.56
XPC	558126220	0.0002	6.117
XPC	558201199	0.0002	3.324
XPC	558239934	0.0004	1.413
XPC	558326853	0.0002	3.594
XPC	558350116	0.0004	0.182
XPC	558378137	0.0002	2.814
XPC	558415006	0.0002	4.579
XPC	558589436	0.003	2.563
XPC	558603463	0.0004	0.245
XPC	558618583	0.0002	0.091
XPC	558657222	0.0004	2.715
XPC	558665970	0.0002	2.746
XPC	558807669	0.0002	3.397
XPC	559189855	0.0002	2.542
XPC	559282765	0.0004	0.672
XPC	559435473	0.0002	0.334
XPC	559460585	0.0004	2.99
XPC	559484440	0.0002	2.174
XPC	559495558	0.0002	1.169
XPC	559495910	0.0002	6.916
XPC	559625996	0.0002	1.589
XPC	559685285	0.0002	3.846
XPC	559844668	0.0008	24.1
XPC	559979440	0.003	1.296
XPC	560011526	0.0004	0.09
XPC	560018173	0.0002	0.066
XPC	560036833	0.0064	6.611
XPC	560089726	0.0002	1.322
XPC	560159150	0.0002	0.041
XPC	560354293	0.0004	6.343
XPC	560455788	0.0002	0.98
XPC	560642852	0.0002	3.49
XPC	560720580	0.0002	5.996
XPC	560793757	0.0002	6.121
XPC	560868536	0.0002	3.449
XPC	560896270	0.0002	2.659
XPC	560937293	0.0002	7.826
XPC	561044534	0.0002	6.002
XPC	561048964	0.0002	8.328
XPC	561248135	0.0004	0.4
XPC	561309920	0.0002	0.302
XPC	561615510	0.0002	3.076
XPC	561805523	0.0002	1.498
XPC	561905264	0.0012	4.297
XPC	562004481	0.0002	8.408
XPC	562092540	0.0002	3.908
XPC	562095856	0.0006	8.625
XPC	562166800	0.0002	2.083
XPC	562172325	0.0002	0.89
XPC	562259220	0.0007	9.616
XPC	562615516	0.0002	3.121
XPC	562756082	0.0002	10.02
XPC	562794644	0.0002	0.031
XPC	562883808	0.0002	5.077
XPC	562983787	0.0002	2.176
XPC	563011446	0.0004	2.08
XPC	563198674	0.0002	4.346
XPC	563236303	0.0002	23.5
XPC	563359509	0.0002	4.043
XPC	563374219	0.0002	2.315
XPC	563472628	0.0002	3.513
XPC	563809491	0.0002	2.059
XPC	563811747	0.0002	2.749
XPC	564024227	0.0002	3.069
XPC	564032627	0.0006	0.01
XPC	564081999	0.0002	0.027
XPC	564215529	0.0002	12.01
XPC	564228132	0.0004	8.519
XPC	564322190	0.0004	5.293
XPC	564341250	0.0002	5.841
XPC	564527141	0.0002	0.104
XPC	564613892	0.001	0.692
XPC	564614309	0.0004	2.602
XPC	564795342	0.0002	12.18
XPC	564830915	0.0018	0.014
XPC	564974967	0.0002	2.462
XPC	565072640	0.0002	0.05
XPC	565111077	0.0002	1.288
XPC	565201571	0.0002	1.343
XPC	565322670	0.0002	6.318
XPC	565535230	0.0002	0.16
XPC	565545199	0.0002	0.774
XPC	565724331	0.0016	0.319
XPC	565774295	0.0002	0.462
XPC	566063147	0.0002	0.015
XPC	566210910	0.0002	1.72
XPC	566249226	0.0002	4.24
XPC	566331574	0.0008	0.291
XPC	566378431	0.0002	4.211
XPC	566383120	0.0002	1.424
XPC	566383245	0.0002	5.178
XPC	566632479	0.0004	4.437
XPC	566650755	0.0002	9.431
XPC	566775346	0.0002	3.465
XPC	567015394	0.0004	0.384
XPC	567191163	0.0004	0.344
XPC	567196401	0.0036	11.8
XPC	567437490	0.0002	24.4
XPC	567486807	0.0002	0.046
XPC	567542306	0.0004	0.576
XPC	567831966	0.0002	4.726
XPC	567874674	0.0002	0.655
XPC	567932695	0.0002	5.154
XPC	567971135	0.0004	2.511
XPC	568121860	0.0002	0.864
XPC	568240060	0.0004	1.463
XPC	568512927	0.0002	1.521
XPC	568513655	0.0002	5.433
XPC	568594591	0.0002	0.326
XPC	568786064	0.0007	0.021
XPC	568974044	0.0002	1.629
XPC	569059605	0.0002	5.343
XPC	569063131	0.0004	5.714
XPC	569145682	0.0004	0.078
XPC	569146906	0.0002	0.68
XPC	569467087	0.0002	6.155
XPC	569557676	0.0002	8.245
XPC	569742977	0.0002	7.745
XPC	569913574	0.0004	3.33
XPC	570070503	0.0002	14.25
XPC	570106551	0.0004	1.647
XPC	570147846	0.001	2.223
XPC	570181584	0.0006	0.025
XPC	570202686	0.0002	0.186
XPC	570221575	0.0002	0.128
XPC	570222725	0.003	0.025
XPC	570272076	0.0004	9.713
XPC	570766969	0.0002	7.081
XPC	570899064	0.0006	9.611
XPC	570905963	0.0002	6.896
XPC	571023851	0.0006	1.153
XPC	571061535	0.0002	16.44
XPC	571109483	0.0002	1.544
XPC	571354012	0.0002	3.352
XPC	571430648	0.0002	5.832
XPC	571531598	0.0002	16.37
XPC	571613893	0.0002	1.915
XPC	571667562	0.0008	2.005
XPC	571847244	0.0006	0.778
XPC	571858387	0.0006	2.495
XPC	571900470	0.0002	0.848
XPC	571943405	0.0006	0.249
XPC	571971349	0.0002	5.185
XPC	572521132	0.0004	0.445
XPC	572668287	0.0002	5.632
XPC	572866821	0.0006	2.338
XPC	573005177	0.0004	3.069
XPC	573316932	0.0002	2.065
XPC	573434207	0.0002	10.05
XPC	573467244	0.0002	14.8
XPC	573536800	0.0002	2.403
XPC	573565990	0.0006	4.199
XPC	573721818	0.0002	1.454
XPC	573721877	0.0002	4.262
XPC	573759087	0.0004	0.175
XPC	573872402	0.0002	4.659
XPC	574101118	0.0002	3.502
XPC	574118252	0.0002	0.201
XPC	574242426	0.0002	3.782
XPC	574407174	0.0002	0.675
XPC	574453422	0.0002	2.42
XPC	574481024	0.0002	2.44
XPC	574493911	0.0002	27.6
XPC	574532384	0.0004	0.554
XPC	574592149	0.0002	0.16
XPC	574620422	0.0004	6.699
XPC	574627196	0.0002	4.173
XPC	574634063	0.0022	1.225
XPC	574927324	0.0002	1.691
XPC	575198793	0.0002	4.797
XPC	575311216	0.0002	5.189
XPC	575346415	0.0002	1.265
XPC	575477926	0.0002	8.345
XPC	575516667	0.0002	4.938
XPC	575598945	0.0002	2.494
XPC	575742994	0.0018	4.62
XPC	575835031	0.0002	2.187
XPC	575874780	0.0002	24.5
XPC	575912738	0.0002	0.265
XPC	575912751	0.0002	2.705
XPC	575992606	0.0002	5.3
[truncated: 2,147 more rows]

## Sheet: Supplementary Table 2
	Supplementary Table 2: The C-scores, MAFs, PSIs, and association between the XRCC1 polymorphisms and the number of cancer types associated or not associated with the XRCC1 polymorphisms
	Type of Cancer	Arg399Gln	Arg194Trp	Arg280His	PMID
	Cervical cancer	+	+	+	34918657
	Endometrial cancer	+	+	-	34918657
	Ovarian cancer	-	+	-	34918657
	Thyroid cancer	+	-	-	34319046
	Oral cancer	-	+	-	33631241
	Lung cancer	+	-	-	35117636
	Pancreatic cancer	+	+	NI	31393355
	Hepatocellular carcinoma	+	-	-	30408066
	Nasopharyngeal carcinoma	+	-	-	28761356
	Glioma	-	+	-	28423490, 26843108
	Meningioma	-	+	NI	28405167
	Prostate cancer	-	-	-	28330811
	Bladder cancer	-	-	+	28330811
	Colorectal cancer	+	+	NI	28230032, 25921133
	Breast cancer	+	+	-	27165246
	Laryngeal cancer	+	NI	NI	26898429
	Non-Hodgkin lymphoma	+	+	-	26723520
	ALL	+	NI	NI	26609240
	AML	+	NI	NI	26609240
	Gastric cancer	-	+	-	25335737
	Non-melanoma skin cancer	+	-	-	28761356
	NI = no information
	PMID = PubMed unique identifier

## Sheet: Supplementary Table 3
	Supplementary Table 3: The C-scores, MAFs, PSIs, and association between the XRCC1 polymorphisms and the number of cancer types associated or not associated with the XRCC1 polymorphisms
	Polymorphisms	C-score	MAF	PSI =	Number of malignancies
				C-score × MAF	Associated with SNPs	Not associated with SNPs	Not studied yet
	rs1799782 (Arg194Trp)	25.7	0.1238	3.1816	11	7	3
	rs25489 (Arg280His)	13.68	0.0761	1.041	2	13	6
	rs25487 (Arg399Gln)	14.41	0.2604	3.7524	14	7	0
	MAF = minor allele frequency

## Sheet: Supplementary Figure 1
Supplementary Figure 1: Distributions of the C-scores, MAFs and the C-scores vs MAFs of 4145 single nucleotide variants
